# Supplementary material for: Electric field control of chirality
Source: Sci Adv. 2022 Jan 5;8(1):eabj8030. doi: 10.1126/sciadv.abj8030 (PMC8730600; doi:10.1126/sciadv.abj8030)
Supplement: Supplementary file 2 — Movie S1 [file sciadv.abj8030_movie_s1.zip]

Archive with 1 entries (1 files):
- sciadv.abj8030_movie_s1.mp4
